# Supplementary material for: Lipid Profiling Reveals Lipidomic Signatures of Weight Loss Interventions
Source: Nutrients. 2023 Apr 6;15(7):1784. doi: 10.3390/nu15071784 (PMC10097218; doi:10.3390/nu15071784)
Supplement: Supplementary file 1 [file nutrients-15-01784-s001.zip]

Archive with 1 entries (1 files):
- nutrients-2291407-supplementary.pdf
